# Supplementary material for: Associations Between Combinations of 24-Hour Movement Behaviors and Dietary Outcomes in Children and Adolescents: A Systematic Review
Source: Nutrients. 2024 Oct 29;16(21):3678. doi: 10.3390/nu16213678 (PMC11547975; doi:10.3390/nu16213678)
Supplement: Supplementary file 1 [file nutrients-16-03678-s001.zip]

Archive with 1 entries (1 files):
- nutrients-3249464-supplementary.pdf
